# Supplementary material for: Self-Consistent Parameterization of DNA Residues for the Non-Polarizable AMBER Force Fields
Source: Life (Basel). 2022 Apr 30;12(5):666. doi: 10.3390/life12050666 (PMC9143812; doi:10.3390/life12050666)
Supplement: Supplementary file 1 [file life-12-00666-s001.zip]

Archive with 1 entries (1 files):
- life-1686107-supplementary.pdf
